# Supplementary material for: 2-Amino­pyrimidinium nitrate
Source: Acta Crystallogr Sect E Struct Rep Online. 2009 Dec 12;66(Pt 1):o127. doi: 10.1107/S1600536809052362 (PMC2980124; doi:10.1107/S1600536809052362)
Supplement: Supplementary file 1 [file e-66-0o127-sup1.cif]

##############################################################################
###                                                                        ###
###        Electronic paper (Acta Crystallographica Section E)             ###
###                                                                        ###
##############################################################################
#                                                                            #
# This CIF contains the data in a paper accepted for publication in Acta     #
# Crystallographica Section E. It conforms to the requirements of Notes      #
# for Authors for Section E, and has been peer reviewed under the auspices   #
# of the IUCr Commission on Journals.                                        #
#                                                                            #
# Full details of the Crystallographic Information File format               #
# are given in the paper "The Crystallographic Information File (CIF):       #
# a New Standard Archive File for Crystallography" by S. R. Hall, F. H.      #
# Allen and I. D. Brown [Acta Cryst. (1991), A47, 655-685].                  #
#                                                                            #
# The current version of the core CIF dictionary is obtainable from          #
# ftp://ftp.iucr.org/pub/cif_core.dic. The current version number is 2.4.    #
#                                                                            #
# Software is freely available for graphical display of the structure(s) in  #
# this CIF.  For information consult the CIF home page http://www.iucr.org/  #
# cif/home.html                                                              #
#                                                                            #
# This file may be used for bona fide research purposes within the           #
# scientific community so long as proper attribution is given to the journal # 
# article from which it was obtained.                                        #
#                                                                            #
##############################################################################
                                             
data_global
_audit_creation_method     SHELXL-97
_journal_date_recd_electronic     2009-12-04
_journal_date_accepted     2009-12-05
_journal_name_full     'Acta Crystallographica, Section E'
_journal_year     2010
_journal_volume     66
_journal_issue      1
_journal_page_first     o127
_journal_page_last     o127
_journal_paper_category     QO
_journal_coeditor_code     XU2705
_publ_contact_author
;
     Dr. Seik Weng Ng
     Department of Chemistry
     University of Malaya
     50603 Kuala Lumpur
     Malaysia
;
_publ_contact_author_email     seikweng@um.edu.my
_publ_contact_author_fax     '03 7967 4193'
_publ_contact_author_phone     '03 7967 6778'
_publ_section_title
;
2-Aminopyrimidinium nitrate
;
loop_
    _publ_author_name
    _publ_author_address
    'Cheng, Xiao-Li'
;
College of Chemistry and Materials Science
Heilongjiang University
Harbin 150080
People's Republic of China
;
    'Gao, Shan'
;
College of Chemistry and Materials Science
Heilongjiang University
Harbin 150080
People's Republic of China
;
    'Ng, Seik Weng'
;
Department of Chemistry
University of Malaya
50603 Kuala Lumpur
Malaysia
;
data_I
_audit_creation_method     SHELXL-97
_chemical_name_systematic
;
2-Aminopyrimidinium nitrate
;
_chemical_name_common     ?
_chemical_formula_moiety     'C4 H6 N3 +, N O3 -'
_chemical_formula_sum     'C4 H6 N4 O3'
_chemical_formula_iupac     'C4 H6 N3 +, N O3 -'
_chemical_formula_weight     158.13
_chemical_melting_point     ?
_symmetry_cell_setting     Monoclinic
_symmetry_space_group_name_H-M     'C 2/c'
_symmetry_space_group_name_Hall     '-C 2yc'
loop_
    _symmetry_equiv_pos_as_xyz
    'x, y, z'
    '-x, y, -z+1/2'
    'x+1/2, y+1/2, z'
    '-x+1/2, y+1/2, -z+1/2'
    '-x, -y, -z'
    'x, -y, z-1/2'
    '-x+1/2, -y+1/2, -z'
    'x+1/2, -y+1/2, z-1/2'
_cell_length_a     12.632(2)
_cell_length_b     6.2160(8)
_cell_length_c     17.727(2)
_cell_angle_alpha     90.00
_cell_angle_beta     99.009(3)
_cell_angle_gamma     90.00
_cell_volume     1374.8(3)
_cell_formula_units_Z     8
_cell_measurement_reflns_used     3773
_cell_measurement_theta_min     3.3
_cell_measurement_theta_max     27.5
_cell_measurement_temperature     293(2)
_exptl_crystal_description     Prism
_exptl_crystal_colour     Colorless
_exptl_crystal_size_max     0.25
_exptl_crystal_size_mid     0.20
_exptl_crystal_size_min     0.15
_exptl_crystal_density_diffrn     1.528
_exptl_crystal_density_meas     ?
_exptl_crystal_density_method     'not measured'
_exptl_crystal_F_000     656
_exptl_absorpt_coefficient_mu     0.131
_exptl_absorpt_correction_type     Multi-scan
_exptl_absorpt_process_details     '(ABSCOR; Higashi, 1995)'
_exptl_absorpt_correction_T_min     0.9679
_exptl_absorpt_correction_T_max     0.9806
_diffrn_ambient_temperature     293(2)
_diffrn_radiation_type     MoK\a
_diffrn_radiation_wavelength     0.71073
_diffrn_radiation_source     'fine-focus sealed tube'
_diffrn_radiation_monochromator     graphite
_diffrn_measurement_device_type     'Rigaku R-AXIS RAPID IP diffractometer'
_diffrn_measurement_method     '\w scan'
_diffrn_reflns_number     5139
_diffrn_reflns_av_R_equivalents     0.0279
_diffrn_reflns_av_sigmaI/netI     0.0254
_diffrn_reflns_theta_min     3.27
_diffrn_reflns_theta_max     24.99
_diffrn_reflns_theta_full     24.99
_diffrn_measured_fraction_theta_max     0.999
_diffrn_measured_fraction_theta_full     0.999
_diffrn_reflns_limit_h_min     -14
_diffrn_reflns_limit_h_max     14
_diffrn_reflns_limit_k_min     -7
_diffrn_reflns_limit_k_max     7
_diffrn_reflns_limit_l_min     -21
_diffrn_reflns_limit_l_max     20
_reflns_number_total     1210
_reflns_number_gt     823
_reflns_threshold_expression     I>2\s(I)
_refine_ls_structure_factor_coef     Fsqd
_refine_ls_matrix_type     full
_refine_ls_R_factor_all     0.0575
_refine_ls_R_factor_gt     0.0392
_refine_ls_wR_factor_gt     0.1059
_refine_ls_wR_factor_ref     0.1203
_refine_ls_goodness_of_fit_ref     0.985
_refine_ls_restrained_S_all     0.984
_refine_ls_number_reflns     1210
_refine_ls_number_parameters     124
_refine_ls_number_restraints     6
_refine_ls_hydrogen_treatment     mixed
_refine_ls_weighting_scheme     calc
_refine_ls_weighting_details
                 'calc w=1/[\s^2^(Fo^2^)+(0.0773P)^2^] where P=(Fo^2^+2Fc^2^)/3'
_atom_sites_solution_hydrogens     geom
_atom_sites_solution_primary     direct
_atom_sites_solution_secondary     difmap
_refine_ls_shift/su_max     0.001
_refine_ls_shift/su_mean     0.001
_refine_diff_density_max     0.192
_refine_diff_density_min     -0.150
_refine_ls_extinction_method     none
_refine_ls_extinction_coef     ?
loop_
    _atom_type_symbol
    _atom_type_description
    _atom_type_scat_dispersion_real
    _atom_type_scat_dispersion_imag
    _atom_type_scat_source
    'C' 'C' 0.0033 0.0016
                         'International Tables Vol C Tables 4.2.6.8 and 6.1.1.4'
    'H' 'H' 0.0000 0.0000
                         'International Tables Vol C Tables 4.2.6.8 and 6.1.1.4'
    'N' 'N' 0.0061 0.0033
                         'International Tables Vol C Tables 4.2.6.8 and 6.1.1.4'
    'O' 'O' 0.0106 0.0060
                         'International Tables Vol C Tables 4.2.6.8 and 6.1.1.4'
_computing_data_collection     'RAPID-AUTO (Rigaku, 1998)'
_computing_cell_refinement     'RAPID-AUTO (Rigaku, 1998)'
_computing_data_reduction     'CrystalClear (Rigaku/MSC, 2002)'
_computing_structure_solution     'SHELXS97 (Sheldrick, 2008)'
_computing_structure_refinement     'SHELXL97 (Sheldrick, 2008)'
_computing_molecular_graphics     'X-SEED (Barbour, 2001)'
_computing_publication_material     'publCIF (Westrip, 2009)'
loop_
    _atom_site_type_symbol
    _atom_site_label
    _atom_site_fract_x
    _atom_site_fract_y
    _atom_site_fract_z
    _atom_site_U_iso_or_equiv
    _atom_site_adp_type
    _atom_site_calc_flag
    _atom_site_refinement_flags
    _atom_site_occupancy
    _atom_site_disorder_assembly
    _atom_site_disorder_group
    O O1 0.61627(16) 1.0844(3) 0.47003(8) 0.0892(6) Uani d . 1 . .
    O O2 0.63012(12) 1.3264(2) 0.38605(8) 0.0711(5) Uani d . 1 . .
    O O3 0.61420(14) 0.9926(3) 0.35358(9) 0.0797(5) Uani d . 1 . .
    N N1 0.62478(13) 0.3594(3) 0.59174(10) 0.0568(5) Uani d D 1 . .
    N N2 0.62700(13) 0.7155(3) 0.63460(9) 0.0575(5) Uani d . 1 . .
    N N3 0.62544(15) 0.6380(3) 0.50731(10) 0.0633(5) Uani d D 1 . .
    N N4 0.62009(13) 1.1341(3) 0.40181(9) 0.0560(5) Uani d . 1 . .
    C C1 0.62639(15) 0.5716(3) 0.57800(10) 0.0501(5) Uani d . 1 . .
    C C2 0.62721(17) 0.6376(4) 0.70374(12) 0.0616(6) Uani d D 1 . .
    C C3 0.62702(18) 0.4200(4) 0.72104(13) 0.0669(6) Uani d D 1 . .
    C C4 0.62560(17) 0.2810(4) 0.66282(13) 0.0638(6) Uani d D 1 . .
    H H1 0.6222(17) 0.268(3) 0.5539(10) 0.074(7) Uiso d D 1 . .
    H H11 0.6213(19) 0.7733(19) 0.4964(16) 0.083(8) Uiso d D 1 . .
    H H12 0.6282(16) 0.547(3) 0.4718(9) 0.068(7) Uiso d D 1 . .
    H H2 0.6222(18) 0.749(3) 0.7401(13) 0.079(7) Uiso d D 1 . .
    H H3 0.628(2) 0.378(4) 0.7724(10) 0.087(7) Uiso d D 1 . .
    H H4 0.6234(17) 0.130(3) 0.6655(12) 0.068(6) Uiso d D 1 . .
loop_
    _atom_site_aniso_label
    _atom_site_aniso_U_11
    _atom_site_aniso_U_22
    _atom_site_aniso_U_33
    _atom_site_aniso_U_12
    _atom_site_aniso_U_13
    _atom_site_aniso_U_23
    O1 0.1669(17) 0.0547(10) 0.0505(9) 0.0094(10) 0.0311(9) 0.0031(7)
    O2 0.1061(12) 0.0523(10) 0.0576(9) -0.0043(8) 0.0217(8) 0.0025(7)
    O3 0.1178(13) 0.0620(11) 0.0620(9) -0.0010(9) 0.0227(8) -0.0182(8)
    N1 0.0695(11) 0.0435(11) 0.0575(10) 0.0026(7) 0.0104(8) -0.0033(8)
    N2 0.0713(11) 0.0478(10) 0.0543(9) 0.0030(8) 0.0126(8) -0.0039(8)
    N3 0.0928(13) 0.0486(13) 0.0504(10) 0.0032(9) 0.0174(9) -0.0014(8)
    N4 0.0677(10) 0.0512(11) 0.0506(10) 0.0046(8) 0.0144(8) -0.0020(8)
    C1 0.0535(11) 0.0447(12) 0.0520(10) 0.0022(8) 0.0077(8) -0.0022(8)
    C2 0.0742(14) 0.0584(15) 0.0533(12) 0.0030(10) 0.0131(10) -0.0047(10)
    C3 0.0787(15) 0.0674(15) 0.0559(12) 0.0022(11) 0.0146(11) 0.0062(12)
    C4 0.0736(14) 0.0500(14) 0.0676(13) 0.0011(10) 0.0104(11) 0.0089(11)
loop_
    _geom_bond_atom_site_label_1
    _geom_bond_atom_site_label_2
    _geom_bond_site_symmetry_2
    _geom_bond_distance
    _geom_bond_publ_flag
    O1 N4 . 1.257(2) ?
    O2 N4 . 1.239(2) ?
    O3 N4 . 1.221(2) ?
    N1 C1 . 1.342(2) ?
    N1 C4 . 1.350(3) ?
    N1 H1 . 0.870(10)
                    ?
    N2 C2 . 1.318(3) ?
    N2 C1 . 1.344(2) ?
    N3 C1 . 1.318(3) ?
    N3 H11 . 0.860(10)
                     ?
    N3 H12 . 0.850(10)
                     ?
    C2 C3 . 1.387(3) ?
    C2 H2 . 0.953(16) ?
    C3 C4 . 1.344(3) ?
    C3 H3 . 0.944(17) ?
    C4 H4 . 0.942(16) ?
loop_
    _geom_angle_atom_site_label_1
    _geom_angle_atom_site_label_2
    _geom_angle_atom_site_label_3
    _geom_angle_site_symmetry_1
    _geom_angle_site_symmetry_3
    _geom_angle
    _geom_angle_publ_flag
    C1 N1 C4 . . 121.76(19) ?
    C1 N1 H1 . . 119.8(16) ?
    C4 N1 H1 . . 118.4(17) ?
    C2 N2 C1 . . 116.65(18) ?
    C1 N3 H11 . . 120.6(19) ?
    C1 N3 H12 . . 120.0(16) ?
    H11 N3 H12 . . 119(3) ?
    O3 N4 O2 . . 122.31(17) ?
    O3 N4 O1 . . 119.30(18) ?
    O2 N4 O1 . . 118.39(16) ?
    N3 C1 N1 . . 118.86(18) ?
    N3 C1 N2 . . 119.96(19) ?
    N1 C1 N2 . . 121.17(18) ?
    N2 C2 C3 . . 124.4(2) ?
    N2 C2 H2 . . 111.8(15) ?
    C3 C2 H2 . . 123.6(15) ?
    C4 C3 C2 . . 117.2(2) ?
    C4 C3 H3 . . 123.9(16) ?
    C2 C3 H3 . . 118.9(15) ?
    C3 C4 N1 . . 118.8(2) ?
    C3 C4 H4 . . 126.9(13) ?
    N1 C4 H4 . . 114.3(13) ?
loop_
    _geom_torsion_atom_site_label_1
    _geom_torsion_atom_site_label_2
    _geom_torsion_atom_site_label_3
    _geom_torsion_atom_site_label_4
    _geom_torsion_site_symmetry_1
    _geom_torsion_site_symmetry_2
    _geom_torsion_site_symmetry_3
    _geom_torsion_site_symmetry_4
    _geom_torsion
    _geom_torsion_publ_flag
    C4 N1 C1 N3 . . . . -179.98(18) ?
    C4 N1 C1 N2 . . . . -1.2(3) ?
    C2 N2 C1 N3 . . . . 179.55(19) ?
    C2 N2 C1 N1 . . . . 0.8(3) ?
    C1 N2 C2 C3 . . . . 0.1(3) ?
    N2 C2 C3 C4 . . . . -0.6(3) ?
    C2 C3 C4 N1 . . . . 0.2(3) ?
    C1 N1 C4 C3 . . . . 0.6(3) ?
loop_
    _geom_hbond_atom_site_label_D
    _geom_hbond_atom_site_label_H
    _geom_hbond_atom_site_label_A
    _geom_hbond_site_symmetry_A
    _geom_hbond_distance_DH
    _geom_hbond_distance_HA
    _geom_hbond_distance_DA
    _geom_hbond_angle_DHA
    _geom_hbond_publ_flag
    N1 H1 O1 1_545 0.870(10)
                           1.870(10)
                                   2.742(2) 177(2) yes
    N3 H11 O1 . 0.860(10)
                        1.990(10)
                                2.850(3) 178(2) yes
    N3 H12 O2 1_545 0.850(10)
                            2.050(10)
                                    2.901(2) 178(2) yes
