# Supplementary material for: 2-Amino­pyrimidinium nitrate
Source: Acta Crystallogr Sect E Struct Rep Online. 2009 Dec 12;66(Pt 1):o127. doi: 10.1107/S1600536809052362 (PMC2980124; doi:10.1107/S1600536809052362)
Supplement: Supplementary file 2 [file e-66-0o127-Isup2.hkl]

# 
# h,k,l, Fc-squared, Fo-squared, sigma(Fo-squared) and status flag 
# 
data_I
_shelx_title '  C2/c' 
_shelx_refln_list_code          4 
_shelx_F_calc_maximum      400.01 
_exptl_crystal_F_000       656.00 
_reflns_d_resolution_high  0.8411 
 
loop_ 
 _symmetry_equiv_pos_as_xyz 
 'x, y, z' 
 '-x, y, -z+1/2' 
 'x+1/2, y+1/2, z' 
 '-x+1/2, y+1/2, -z+1/2' 
 '-x, -y, -z' 
 'x, -y, z-1/2' 
 '-x+1/2, -y+1/2, -z' 
 'x+1/2, -y+1/2, z-1/2' 
 
_cell_length_a    12.6323 
_cell_length_b     6.2160 
_cell_length_c    17.7268 
_cell_angle_alpha  90.000 
_cell_angle_beta   99.009 
_cell_angle_gamma  90.000 
 
_shelx_F_squared_multiplier     1.000 
 
loop_ 
 _refln_index_h 
 _refln_index_k 
 _refln_index_l 
 _refln_F_squared_calc 
 _refln_F_squared_meas 
 _refln_F_squared_sigma 
 _refln_observed_status 
   2   0   0       78.53      136.42      3.13 o 
   4   0   0   160007.44   170939.48   2461.44 o 
   6   0   0       84.17       57.39      5.39 o 
   8   0   0    17419.10    22510.71    643.83 o 
  10   0   0        4.11        1.35      3.92 o 
  12   0   0     1440.92     1694.67    184.66 o 
  14   0   0        0.02        1.25      3.50 o 
   1   1   0     2109.28     1643.36     14.09 o 
   3   1   0     3586.06     3423.98     24.88 o 
   5   1   0      226.01      199.45      4.06 o 
   7   1   0     1316.29     1379.10     13.91 o 
   9   1   0       61.69       63.98      3.26 o 
  11   1   0      243.95      238.69     12.14 o 
  13   1   0       16.59       13.79      4.20 o 
   0   2   0      389.01      365.43     10.47 o 
   2   2   0      101.28       98.07      4.21 o 
   4   2   0      292.03      264.65      5.10 o 
   6   2   0      160.34      169.23      4.77 o 
   8   2   0      109.08       99.19      5.68 o 
  10   2   0       24.73       19.16      3.18 o 
  12   2   0       17.09       16.57      4.92 o 
  14   2   0        1.39       -3.60      6.00 o 
   1   3   0     6690.82     7099.74    125.03 o 
   3   3   0     4471.75     4577.36     39.69 o 
   5   3   0     2298.34     2470.01     24.00 o 
   7   3   0      892.38      944.00     28.94 o 
   9   3   0      269.32      302.96      7.96 o 
  11   3   0       99.16      106.07      6.46 o 
  13   3   0       16.36        9.70      3.98 o 
   0   4   0     1848.70     1957.05     34.03 o 
   2   4   0        1.30        9.82      5.56 o 
   4   4   0     1092.92     1190.20     15.90 o 
   6   4   0        2.12        4.89      4.02 o 
   8   4   0      286.29      316.34     14.05 o 
  10   4   0        0.11       -0.38      3.65 o 
  12   4   0       45.28       38.34      5.40 o 
   1   5   0       30.53       38.24      6.84 o 
   3   5   0       29.05       33.66      6.22 o 
   5   5   0        5.12        7.88      5.37 o 
   7   5   0        5.63        5.77      4.45 o 
   9   5   0        0.09       -5.86      5.56 o 
   0   6   0       12.32        5.99      7.32 o 
   2   6   0        0.04        2.48      5.26 o 
   4   6   0        7.15        5.95      6.11 o 
   6   6   0        0.00        3.29      6.37 o 
   8   6   0        0.78        4.22      5.01 o 
   1   7   0       12.12        7.61      7.65 o 
   3   7   0       12.75        4.42      4.96 o 
 -13   1   1        2.53       -0.79      2.94 o 
 -11   1   1        0.89        2.50      2.52 o 
  -9   1   1       85.49       82.30      3.91 o 
  -7   1   1        1.85        6.42      2.73 o 
  -5   1   1     1316.08     1220.54     17.83 o 
  -3   1   1        0.54       -0.63      1.64 o 
  -1   1   1     5723.46     5651.96     47.40 o 
   1   1   1        0.16        2.87      1.62 o 
   3   1   1     4084.47     3964.78     39.08 o 
   5   1   1        6.06        4.57      2.10 o 
   7   1   1      625.51      607.38      7.14 o 
   9   1   1        4.91        7.50      2.40 o 
  11   1   1       49.18       43.83      3.58 o 
  13   1   1        1.62        0.54      2.02 o 
 -14   2   1       19.57        8.72      3.40 o 
 -12   2   1        0.85        3.79      3.34 o 
 -10   2   1      155.34      162.01      5.84 o 
  -8   2   1       11.74       16.26      2.80 o 
  -6   2   1     1215.37     1251.91     13.27 o 
  -4   2   1       25.02       24.09      3.02 o 
  -2   2   1     5058.86     4669.43     55.16 o 
   0   2   1       17.83       16.48      3.32 o 
   2   2   1     3988.17     3705.47     38.89 o 
   4   2   1       94.60       83.62      2.93 o 
   6   2   1      586.99      607.24      9.28 o 
   8   2   1       28.31       27.53      4.26 o 
  10   2   1       47.67       50.87      4.40 o 
  12   2   1        3.12        1.14      2.57 o 
  14   2   1        4.45        3.86     12.65 o 
 -13   3   1        0.06        1.09      3.54 o 
 -11   3   1        0.91        1.00      3.34 o 
  -9   3   1        0.03        1.11      3.28 o 
  -7   3   1       52.91       51.90      5.84 o 
  -5   3   1        9.27       10.08      3.59 o 
  -3   3   1      310.70      298.42      7.33 o 
  -1   3   1      119.00       95.94      4.90 o 
   1   3   1      189.04      168.24      6.10 o 
   3   3   1       96.51       82.60      3.68 o 
   5   3   1        0.45        1.11      2.96 o 
   7   3   1        6.12        7.65      3.63 o 
   9   3   1       11.78       10.84      3.71 o 
  11   3   1        0.00        0.80      2.27 o 
  13   3   1        5.90        4.68      2.95 o 
 -12   4   1        0.42        0.68      3.80 o 
 -10   4   1       13.78        7.38      4.85 o 
  -8   4   1       12.18       13.68      5.05 o 
  -6   4   1      159.30      174.62      7.31 o 
  -4   4   1      102.35       97.84      6.92 o 
  -2   4   1      794.93      859.64     14.37 o 
   0   4   1      277.31      285.45     11.78 o 
   2   4   1      894.68      958.05     15.51 o 
   4   4   1      161.05      165.12      6.38 o 
   6   4   1      257.41      263.01      8.18 o 
   8   4   1       19.07       20.46      4.60 o 
  10   4   1       38.01       28.65      6.23 o 
  12   4   1        0.29       -1.19      3.03 o 
 -11   5   1        3.32        3.22      5.92 o 
  -9   5   1       61.15       67.95      9.88 o 
  -7   5   1        2.50        1.59      3.62 o 
  -5   5   1      222.58      214.23      9.11 o 
  -3   5   1        0.46        0.54      4.64 o 
  -1   5   1      366.15      343.38     11.19 o 
   1   5   1        2.56        4.88      5.47 o 
   3   5   1      274.85      251.12      9.82 o 
   5   5   1        8.16        9.59      4.71 o 
   7   5   1      108.69      111.81      6.39 o 
   9   5   1        5.17        7.94      6.30 o 
  -8   6   1        4.80       -0.76      5.06 o 
  -6   6   1       12.51       11.59      6.21 o 
  -4   6   1       22.00       25.18      6.02 o 
  -2   6   1       32.86       35.65      8.95 o 
   0   6   1       35.14       36.03      7.95 o 
   2   6   1       28.08       33.34      7.75 o 
   4   6   1       22.26       17.44      6.58 o 
   6   6   1        6.35        9.51      5.75 o 
   8   6   1        8.13        6.25      5.65 o 
  -3   7   1        5.60        2.17      5.32 o 
  -1   7   1        0.34       -1.37      5.80 o 
   1   7   1        2.19        0.35      5.21 o 
   3   7   1        0.19       -1.15      4.57 o 
 -14   0   2       68.75       61.84      8.87 o 
 -12   0   2       36.72       30.65     11.11 o 
 -10   0   2      306.38      358.63     17.09 o 
  -8   0   2      456.27      478.85      9.46 o 
  -6   0   2      793.31      838.47     11.53 o 
  -4   0   2     3197.95     3082.56     84.03 o 
  -2   0   2     1632.80     1266.34     15.76 o 
   2   0   2      789.39      589.76     26.38 o 
   4   0   2      467.26      399.82     24.76 o 
   6   0   2      270.10      317.60      5.97 o 
   8   0   2        0.00        4.04      1.68 o 
  10   0   2      159.90      153.61     10.01 o 
  12   0   2        4.29        4.05      9.13 o 
  14   0   2       38.66       70.66     15.54 o 
 -13   1   2       35.15       35.96      5.21 o 
 -11   1   2      239.71      249.23      6.54 o 
  -9   1   2      243.23      262.54      5.95 o 
  -7   1   2     2345.10     2398.93     34.38 o 
  -5   1   2     1945.74     1754.92     24.82 o 
  -3   1   2    14003.09    14695.70    121.87 o 
  -1   1   2     8899.13     8489.96     90.28 o 
   1   1   2    17573.37    17632.34    143.75 o 
   3   1   2     7670.58     7666.43     80.92 o 
   5   1   2     3226.93     3308.22     66.53 o 
   7   1   2     1573.72     1594.19     27.27 o 
   9   1   2      273.57      273.87      6.65 o 
  11   1   2      175.54      179.02     23.74 o 
  13   1   2       28.47       -0.19      7.21 o 
 -14   2   2        4.32        1.55      3.15 o 
 -12   2   2        9.40        6.08      3.60 o 
 -10   2   2       69.83       75.72      5.42 o 
  -8   2   2       80.07       75.74      4.34 o 
  -6   2   2      796.05      762.14      9.63 o 
  -4   2   2      296.92      292.18      5.40 o 
  -2   2   2     3968.26     3699.10     34.66 o 
   0   2   2      116.35      110.54      4.85 o 
   2   2   2     3863.83     3667.07     36.72 o 
   4   2   2       13.63       10.37      2.23 o 
   6   2   2      717.01      734.07      8.67 o 
   8   2   2       11.73       11.17      2.74 o 
  10   2   2       52.16       56.46      3.54 o 
  12   2   2        0.08        0.80      1.98 o 
 -13   3   2        7.53        6.38      4.39 o 
 -11   3   2       34.29       28.90      4.85 o 
  -9   3   2       32.25       23.39      6.98 o 
  -7   3   2       64.02       67.17      5.92 o 
  -5   3   2       49.84       56.05      4.44 o 
  -3   3   2       76.30       75.16      4.94 o 
  -1   3   2       27.05       29.71      3.57 o 
   1   3   2      135.27      131.53      5.68 o 
   3   3   2       25.26       24.41      3.74 o 
   5   3   2      156.55      167.97      5.72 o 
   7   3   2       38.93       43.46      4.69 o 
   9   3   2       76.01       71.64      4.87 o 
  11   3   2       18.47       13.49      3.89 o 
  13   3   2       16.35        8.69      4.89 o 
 -12   4   2        9.71        7.03      4.63 o 
 -10   4   2        0.00       -1.10      5.31 o 
  -8   4   2       78.00       96.67      7.50 o 
  -6   4   2        1.02        1.63      3.78 o 
  -4   4   2      464.87      492.68     10.16 o 
  -2   4   2        1.52        5.06      4.45 o 
   0   4   2     1007.39     1015.97     15.68 o 
   2   4   2        2.19        0.79      3.49 o 
   4   4   2      550.35      574.21     10.75 o 
   6   4   2        9.05       10.38      4.36 o 
   8   4   2       89.60       96.92      5.36 o 
  10   4   2        3.89        3.65      4.36 o 
  12   4   2        6.04        2.51      3.60 o 
 -11   5   2        0.36       -1.45      6.13 o 
  -9   5   2        0.11        1.07      4.98 o 
  -7   5   2        0.01        1.45      3.92 o 
  -5   5   2        5.35        9.22      5.09 o 
  -3   5   2       20.89       19.70      6.55 o 
  -1   5   2       31.40       36.16      7.14 o 
   1   5   2       80.26       72.37      7.79 o 
   3   5   2       16.78       17.01      5.17 o 
   5   5   2       43.37       45.93      5.11 o 
   7   5   2        0.40       -1.70      4.32 o 
   9   5   2        5.78        3.60      5.54 o 
  -8   6   2        0.01       -2.21      6.49 o 
  -6   6   2      143.18      145.74      9.83 o 
  -4   6   2        2.09        1.87      4.86 o 
  -2   6   2      282.73      268.47     11.05 o 
   0   6   2        5.37       14.48      6.61 o 
   2   6   2      210.06      190.11      9.85 o 
   4   6   2        0.20        0.17      4.71 o 
   6   6   2       72.15       59.34     14.59 o 
   8   6   2        0.95        0.79      4.37 o 
  -3   7   2       25.15        6.41      6.85 o 
  -1   7   2       28.47       14.27      8.47 o 
   1   7   2       49.79       34.49     16.03 o 
   3   7   2       17.98       13.65      6.54 o 
 -13   1   3        1.17        2.36      3.06 o 
 -11   1   3      100.19      103.50      4.57 o 
  -9   1   3        6.87        6.48      3.20 o 
  -7   1   3      956.11      905.04     11.11 o 
  -5   1   3      109.34      108.92      4.26 o 
  -3   1   3     5245.99     5198.38     50.53 o 
  -1   1   3      578.98      645.29     11.46 o 
   1   1   3     7206.41     7201.87     63.31 o 
   3   1   3      426.75      483.96      5.56 o 
   5   1   3     1879.76     1877.78     23.35 o 
   7   1   3       55.89       57.62      2.30 o 
   9   1   3      193.13      176.75     11.69 o 
  11   1   3        2.89        2.50      7.14 o 
  13   1   3       14.05       -0.67      7.93 o 
 -14   2   3        9.00        8.74      4.97 o 
 -12   2   3        2.63        0.17      2.72 o 
 -10   2   3      125.77      142.99      5.82 o 
  -8   2   3       15.81       19.42      2.71 o 
  -6   2   3     1289.66     1401.44     14.93 o 
  -4   2   3       95.65       85.50      3.50 o 
  -2   2   3     4629.72     4751.49     44.58 o 
   0   2   3      280.49      211.79      5.95 o 
   2   2   3     2720.53     2767.11     24.18 o 
   4   2   3      135.70      124.26      3.84 o 
   6   2   3      238.22      260.67      4.69 o 
   8   2   3       14.17       14.28      3.21 o 
  10   2   3        2.54        3.38      2.15 o 
  12   2   3        0.57       -0.23      1.40 o 
 -13   3   3        2.99        2.94      4.60 o 
 -11   3   3       13.70       15.79      4.12 o 
  -9   3   3       23.32       22.08      4.08 o 
  -7   3   3       42.79       44.48      4.40 o 
  -5   3   3      229.88      239.38      8.89 o 
  -3   3   3      161.46      176.46      6.45 o 
  -1   3   3      789.44      735.70     11.26 o 
   1   3   3      441.30      460.88      8.55 o 
   3   3   3      401.26      402.17      7.38 o 
   5   3   3      314.20      318.17      6.31 o 
   7   3   3       38.93       40.36      4.67 o 
   9   3   3       78.74       82.61      5.08 o 
  11   3   3        2.84        1.51      2.92 o 
  13   3   3       11.72       12.22     13.54 o 
 -12   4   3       23.05       18.09      4.93 o 
 -10   4   3        2.53        2.79      3.56 o 
  -8   4   3       71.52       71.53      6.50 o 
  -6   4   3       30.59       34.07      6.22 o 
  -4   4   3       71.97       75.83      5.06 o 
  -2   4   3      147.77      126.87      7.49 o 
   0   4   3       11.52       14.18      5.17 o 
   2   4   3      124.33      106.90      6.77 o 
   4   4   3        6.87        8.92      4.65 o 
   6   4   3       22.61       25.49      4.35 o 
   8   4   3       21.30       25.63      5.39 o 
  10   4   3        2.08       -1.29      3.55 o 
 -11   5   3        3.99        4.90      4.94 o 
  -9   5   3       22.04       20.34      6.62 o 
  -7   5   3        0.00        0.28      4.51 o 
  -5   5   3      117.93      125.14      7.74 o 
  -3   5   3       16.61       17.32      5.84 o 
  -1   5   3      291.27      283.40     10.00 o 
   1   5   3       14.58       12.69      6.01 o 
   3   5   3      239.43      254.98      9.07 o 
   5   5   3        0.00        0.54      3.53 o 
   7   5   3       79.62       90.30      6.88 o 
   9   5   3        2.39        0.68      3.30 o 
  -8   6   3      132.58      131.30      8.69 o 
  -6   6   3        0.15        1.47      5.07 o 
  -4   6   3      357.46      368.65     10.95 o 
  -2   6   3        0.47        3.46      6.12 o 
   0   6   3      462.09      445.91     15.47 o 
   2   6   3        0.31        4.77      6.10 o 
   4   6   3      282.72      281.20     11.32 o 
   6   6   3        0.21        1.29      4.54 o 
   8   6   3       92.11       87.92     15.24 o 
  -3   7   3        1.61        0.98      6.54 o 
  -1   7   3        1.23        0.98      5.57 o 
   1   7   3        1.67       -2.90      6.06 o 
   3   7   3        0.10       -3.26      5.68 o 
 -14   0   4        8.23        3.39      5.46 o 
 -12   0   4      136.21      168.63     12.52 o 
 -10   0   4      113.35      114.78     10.39 o 
  -8   0   4     1140.50     1231.01     17.71 o 
  -6   0   4     1105.99     1069.08     32.80 o 
  -4   0   4     5522.40     5596.53     72.62 o 
  -2   0   4     5296.06     5498.08     69.30 o 
   0   0   4     9196.70     9777.78     85.41 o 
   2   0   4     3910.68     3966.70     61.78 o 
   4   0   4     3874.01     3766.75     85.28 o 
   6   0   4      469.03      445.45     21.62 o 
   8   0   4      615.34      735.02     23.27 o 
  10   0   4       23.91       16.44      9.96 o 
  12   0   4       69.55      108.29     15.81 o 
  14   0   4        0.41        0.05     13.81 o 
 -13   1   4       14.40       11.94      3.92 o 
 -11   1   4        7.16        6.61      3.61 o 
  -9   1   4      123.80      126.81      5.54 o 
  -7   1   4        7.62        6.13      3.86 o 
  -5   1   4      718.20      650.74      8.61 o 
  -3   1   4        1.40        1.44      3.48 o 
  -1   1   4     1713.78     1512.40     26.20 o 
   1   1   4       90.39       90.10      3.41 o 
   3   1   4      790.62      695.02      6.76 o 
   5   1   4       79.37       72.39      2.01 o 
   7   1   4       94.28       79.94      4.47 o 
   9   1   4       10.77       13.06      8.23 o 
  11   1   4        8.89       12.82     12.19 o 
  13   1   4        0.03        0.29      6.99 o 
 -14   2   4        4.73        3.21      4.15 o 
 -12   2   4       36.44       32.53      5.19 o 
 -10   2   4       27.37       31.60      4.46 o 
  -8   2   4      242.38      246.79      7.26 o 
  -6   2   4      199.71      203.83      4.39 o 
  -4   2   4     1123.74     1097.96     12.76 o 
  -2   2   4     1070.12      948.27     13.18 o 
   0   2   4     1896.00     1768.88     18.70 o 
   2   2   4     1546.51     1405.65     13.76 o 
   4   2   4      793.11      776.30      8.37 o 
   6   2   4      602.51      578.13      7.10 o 
   8   2   4      149.71      150.03      5.56 o 
  10   2   4      110.21       89.03     12.56 o 
  12   2   4       18.37       -1.18     10.72 o 
 -13   3   4        4.13        1.12      3.41 o 
 -11   3   4       24.26       23.26      4.68 o 
  -9   3   4       47.98       49.97      4.26 o 
  -7   3   4      270.73      260.22      7.64 o 
  -5   3   4      268.50      256.55      7.04 o 
  -3   3   4     1160.92     1142.85     15.44 o 
  -1   3   4      462.38      446.85      8.95 o 
   1   3   4     1176.77     1167.16     14.21 o 
   3   3   4      170.10      168.60      5.38 o 
   5   3   4      234.12      219.99      5.71 o 
   7   3   4       16.64       13.69      2.96 o 
   9   3   4        7.38        4.66      3.69 o 
  11   3   4        0.99       -0.13      2.02 o 
 -12   4   4       11.42        7.55      6.37 o 
 -10   4   4        2.26        1.98      3.87 o 
  -8   4   4      115.55      121.55      6.46 o 
  -6   4   4       30.09       26.87      5.60 o 
  -4   4   4      529.15      555.64      9.59 o 
  -2   4   4      161.27      156.52      9.02 o 
   0   4   4      687.27      664.12     12.72 o 
   2   4   4      169.19      172.58      7.82 o 
   4   4   4      197.85      207.47      7.57 o 
   6   4   4       28.19       36.62      4.75 o 
   8   4   4       14.87       18.49      4.02 o 
  10   4   4        0.12        2.74      4.68 o 
 -11   5   4        0.03        4.52      4.87 o 
  -9   5   4       76.40       72.08     15.47 o 
  -7   5   4        2.68       -1.23      4.82 o 
  -5   5   4      287.15      316.30     15.10 o 
  -3   5   4       52.58       55.38      7.86 o 
  -1   5   4      660.43      707.83     19.51 o 
   1   5   4       91.56       96.07      8.19 o 
   3   5   4      630.08      739.57     14.29 o 
   5   5   4       23.18       25.46      5.67 o 
   7   5   4      225.02      241.27     12.12 o 
   9   5   4        1.06        2.46      4.10 o 
  -8   6   4       40.94       38.71      9.53 o 
  -6   6   4        0.04       -1.44      5.75 o 
  -4   6   4      175.97      182.85     10.20 o 
  -2   6   4       12.58       14.75      7.66 o 
   0   6   4      211.97      230.21     10.96 o 
   2   6   4       26.71       22.30      7.46 o 
   4   6   4       60.46       80.52      7.77 o 
   6   6   4        6.91        3.24      4.93 o 
  -3   7   4       73.23       74.80      9.27 o 
  -1   7   4      120.54      112.02     23.24 o 
   1   7   4       89.52       64.04     26.75 o 
   3   7   4       69.57       49.86     14.55 o 
 -13   1   5       11.06       12.18      4.18 o 
 -11   1   5       33.79       33.23      4.60 o 
  -9   1   5      193.75      206.64      7.24 o 
  -7   1   5      324.45      298.40      6.59 o 
  -5   1   5     1443.87     1325.00     14.68 o 
  -3   1   5     2085.03     1712.09     19.87 o 
  -1   1   5     3580.52     3311.46     44.68 o 
   1   1   5     3284.96     2899.69     24.48 o 
   3   1   5     2176.70     1905.92     15.21 o 
   5   1   5      972.39      933.44      8.31 o 
   7   1   5      407.68      442.35     17.03 o 
   9   1   5      101.37      131.93     15.97 o 
  11   1   5       36.99       66.18     15.69 o 
  13   1   5        5.86       -0.02      5.38 o 
 -14   2   5        0.57        0.08      3.33 o 
 -12   2   5       13.38       11.54      4.71 o 
 -10   2   5       55.94       56.20      5.59 o 
  -8   2   5      204.08      211.82      6.50 o 
  -6   2   5      954.01      974.35     11.66 o 
  -4   2   5     1473.76     1476.06     16.06 o 
  -2   2   5     3764.29     3941.85     44.08 o 
   0   2   5     2507.11     2523.75     28.59 o 
   2   2   5     2494.45     2649.27     23.46 o 
   4   2   5      646.71      669.62      7.96 o 
   6   2   5      318.34      347.82      5.72 o 
   8   2   5       23.31       18.71      2.64 o 
  10   2   5       10.23        7.19      1.86 o 
  12   2   5        0.13       -0.67      8.05 o 
 -13   3   5        0.21       -1.44      4.01 o 
 -11   3   5       23.00       18.83      4.79 o 
  -9   3   5        3.76        2.76      4.05 o 
  -7   3   5      110.64      108.92      4.94 o 
  -5   3   5       92.41      102.49      5.41 o 
  -3   3   5      411.78      413.65     10.36 o 
  -1   3   5      290.35      275.22      8.13 o 
   1   3   5      630.02      614.20     10.16 o 
   3   3   5       77.55       70.96      5.15 o 
   5   3   5      236.28      242.61      6.38 o 
   7   3   5        0.04       -0.17      2.50 o 
   9   3   5       26.28       22.74      3.55 o 
  11   3   5        0.56        0.86      2.20 o 
 -12   4   5       10.11        9.83      6.19 o 
 -10   4   5       33.78       32.33      5.17 o 
  -8   4   5       28.74       23.84      5.48 o 
  -6   4   5      114.35      124.23      5.91 o 
  -4   4   5       10.97        6.13      3.53 o 
  -2   4   5      280.48      286.54      8.86 o 
   0   4   5        9.45        9.68      4.72 o 
   2   4   5      382.87      365.27     10.08 o 
   4   4   5       12.09       12.52      5.20 o 
   6   4   5      192.08      190.48      7.52 o 
   8   4   5        0.32        0.70      3.64 o 
  10   4   5       40.43       34.72      7.74 o 
  -9   5   5      300.30      314.88     12.12 o 
  -7   5   5      360.43      392.36     13.49 o 
  -5   5   5     1127.60     1173.42     19.94 o 
  -3   5   5      838.18      873.96     17.41 o 
  -1   5   5     1924.22     1895.22     27.95 o 
   1   5   5      792.29      814.32     16.04 o 
   3   5   5     1223.89     1331.10     22.56 o 
   5   5   5      337.73      363.52     14.14 o 
   7   5   5      340.92      353.52     20.54 o 
   9   5   5       79.91       74.04     11.71 o 
  -8   6   5        0.64       -3.41      6.36 o 
  -6   6   5       90.41       79.06      9.69 o 
  -4   6   5        0.29        1.27      4.18 o 
  -2   6   5      158.56      146.32     17.90 o 
   0   6   5        4.76        3.42      6.07 o 
   2   6   5      151.30      124.97     11.96 o 
   4   6   5        4.50        4.60      5.46 o 
   6   6   5       71.43       38.36     16.35 o 
  -3   7   5        2.74        4.32      7.64 o 
  -1   7   5       13.81        5.82      7.28 o 
   1   7   5        0.43       -2.23      6.06 o 
 -14   0   6       18.55       20.66      7.57 o 
 -12   0   6       27.91       22.28      9.02 o 
 -10   0   6      267.36      300.30      9.85 o 
  -8   0   6       22.36       18.46      5.75 o 
  -6   0   6     1932.92     1815.40     26.79 o 
  -4   0   6       26.86       31.98      5.50 o 
  -2   0   6     4801.07     4275.75     54.63 o 
   0   0   6       70.35       89.60      3.37 o 
   2   0   6     2631.24     2310.29     21.29 o 
   4   0   6        7.82        9.22      2.40 o 
   6   0   6      486.25      514.81     24.77 o 
   8   0   6       40.72       48.72     17.59 o 
  10   0   6       63.75       93.53     13.96 o 
  12   0   6       17.14       -0.33     14.61 o 
 -13   1   6        0.91       -0.03      3.50 o 
 -11   1   6       29.51       24.72      4.11 o 
  -9   1   6        0.55        2.18      3.74 o 
  -7   1   6      354.10      378.69      7.78 o 
  -5   1   6       70.93       69.49      3.69 o 
  -3   1   6     2824.43     2925.94     34.24 o 
  -1   1   6      191.61      172.42      4.87 o 
   1   1   6     4220.45     4689.86     80.26 o 
   3   1   6       97.08       88.77      3.08 o 
   5   1   6     1132.44     1242.55     18.15 o 
   7   1   6       25.77       24.79      5.78 o 
   9   1   6      132.99      153.93     10.44 o 
  11   1   6        6.95       -0.11      5.84 o 
  13   1   6       13.14        0.45      6.75 o 
 -14   2   6       13.04       11.84      4.48 o 
 -12   2   6       34.09       28.19      5.63 o 
 -10   2   6       91.64       98.28      5.11 o 
  -8   2   6       83.51       90.97      5.49 o 
  -6   2   6      344.23      347.82      8.83 o 
  -4   2   6       49.49       53.23      3.85 o 
  -2   2   6      438.98      439.28      9.59 o 
   0   2   6        9.83        9.33      3.17 o 
   2   2   6      146.42      161.86      4.62 o 
   4   2   6       18.36       23.36      2.45 o 
   6   2   6       32.15       32.15      2.68 o 
   8   2   6       31.44       33.93      6.01 o 
  10   2   6        8.01       10.55      7.70 o 
  12   2   6       14.26        4.69      8.92 o 
 -13   3   6       18.06       13.41      4.48 o 
 -11   3   6        5.39        4.46      5.04 o 
  -9   3   6      196.69      201.34      7.95 o 
  -7   3   6        3.24        5.49      3.45 o 
  -5   3   6     1098.65     1063.83     17.72 o 
  -3   3   6        3.63        2.80      4.63 o 
  -1   3   6     1964.45     1799.20     24.47 o 
   1   3   6       27.71       26.75      5.47 o 
   3   3   6      821.71      793.85     10.59 o 
   5   3   6       42.00       49.71      5.23 o 
   7   3   6       99.94       95.99      5.45 o 
   9   3   6       17.89       15.08      3.68 o 
  11   3   6        5.17        1.81      2.64 o 
 -12   4   6       27.41       34.36      7.25 o 
 -10   4   6       39.30       43.52      6.64 o 
  -8   4   6      141.31      165.76      8.24 o 
  -6   4   6      103.10      102.41      6.56 o 
  -4   4   6      507.75      559.04     16.69 o 
  -2   4   6      186.16      169.93      8.20 o 
   0   4   6      894.99      933.56     16.88 o 
   2   4   6      252.83      256.98      7.26 o 
   4   4   6      583.66      624.73     12.41 o 
   6   4   6      170.05      173.07      7.43 o 
   8   4   6      162.24      162.58     10.55 o 
  10   4   6       48.61       18.31      7.28 o 
  -9   5   6        6.58        6.86      5.83 o 
  -7   5   6      196.78      214.25      9.62 o 
  -5   5   6       41.88       50.49      7.01 o 
  -3   5   6      383.19      404.33     13.07 o 
  -1   5   6      102.53      104.68      8.99 o 
   1   5   6      275.42      272.91     11.29 o 
   3   5   6       56.09       65.62      5.85 o 
   5   5   6       82.36       87.77      6.69 o 
   7   5   6        3.94        4.53      4.21 o 
   9   5   6       18.20        7.69      4.65 o 
  -8   6   6        0.81        2.17      5.88 o 
  -6   6   6       69.90       77.24      9.24 o 
  -4   6   6        0.69       -0.77      4.11 o 
  -2   6   6      199.36      226.52     12.52 o 
   0   6   6        2.81        3.21      6.31 o 
   2   6   6      151.18      159.17     10.00 o 
   4   6   6        4.53        2.64      5.37 o 
   6   6   6       32.22       17.89     10.55 o 
  -1   7   6        0.08        0.26      6.33 o 
   1   7   6        3.95        0.60      4.77 o 
 -13   1   7       15.72       13.18      5.23 o 
 -11   1   7        0.67       -1.29      4.02 o 
  -9   1   7      143.70      140.91      6.26 o 
  -7   1   7        6.52        9.63      3.21 o 
  -5   1   7      794.19      745.25     13.31 o 
  -3   1   7        9.36        7.02      3.75 o 
  -1   1   7     1886.02     1894.96     18.84 o 
   1   1   7        0.68        1.53      1.75 o 
   3   1   7     1265.69     1272.36     10.14 o 
   5   1   7        0.27        0.40      1.37 o 
   7   1   7      271.70      315.47     12.11 o 
   9   1   7        1.19        0.25      6.60 o 
  11   1   7       27.19       27.45     24.43 o 
  13   1   7        0.71        0.43     11.55 o 
 -14   2   7        2.12       -0.67      3.60 o 
 -12   2   7       18.55       23.20      4.78 o 
 -10   2   7        0.10       -0.21      3.64 o 
  -8   2   7       35.70       40.22      4.59 o 
  -6   2   7       37.55       40.67      4.83 o 
  -4   2   7        2.38        1.42      3.04 o 
  -2   2   7      194.74      217.83      6.66 o 
   0   2   7        4.05        3.90      2.83 o 
   2   2   7      130.49      143.83      6.50 o 
   4   2   7       11.88       16.68      2.94 o 
   6   2   7       24.04       21.57      3.13 o 
   8   2   7       29.28       25.57      4.57 o 
  10   2   7        1.83        2.23      5.96 o 
  12   2   7        8.41        9.76     10.45 o 
 -13   3   7        5.45        3.18      5.87 o 
 -11   3   7       19.83       14.68      6.13 o 
  -9   3   7       55.51       46.28      7.33 o 
  -7   3   7      163.87      167.29      6.18 o 
  -5   3   7      400.10      419.88      8.83 o 
  -3   3   7      692.90      725.50     14.80 o 
  -1   3   7      833.19      901.62     15.86 o 
   1   3   7      798.87      858.31     12.68 o 
   3   3   7      355.20      384.73      8.49 o 
   5   3   7      185.17      182.62      5.79 o 
   7   3   7       51.92       41.20      6.66 o 
   9   3   7        7.90        6.18      3.99 o 
  11   3   7        6.77        0.55      5.40 o 
 -12   4   7        0.01        1.39      4.84 o 
 -10   4   7        1.19        1.85      5.53 o 
  -8   4   7        0.06        1.07      4.49 o 
  -6   4   7        0.23       -1.50      3.85 o 
  -4   4   7        4.28        2.95      3.15 o 
  -2   4   7       10.00        5.60      5.98 o 
   0   4   7        8.16        6.57      4.37 o 
   2   4   7       63.97       64.63      6.62 o 
   4   4   7        0.03       -2.37      5.02 o 
   6   4   7       53.16       49.05      5.40 o 
   8   4   7        0.73        3.66      3.54 o 
  10   4   7       15.01        2.70      3.39 o 
  -9   5   7        5.27        4.91      5.71 o 
  -7   5   7       37.15       37.45      5.06 o 
  -5   5   7       31.03       33.18      6.41 o 
  -3   5   7       28.17       30.58      8.23 o 
  -1   5   7       51.32       52.85      6.96 o 
   1   5   7       10.64       12.24      5.94 o 
   3   5   7       19.73       21.60      6.19 o 
   5   5   7        8.05        8.60      4.87 o 
   7   5   7        2.75        4.13      4.80 o 
  -6   6   7        3.46        3.40      6.48 o 
  -4   6   7      282.52      281.82     23.11 o 
  -2   6   7       13.52        5.31      6.01 o 
   0   6   7      349.56      371.67     14.83 o 
   2   6   7       16.78        8.89      5.71 o 
   4   6   7      194.17      203.28     10.97 o 
   6   6   7        6.74        1.88      4.66 o 
 -14   0   8        3.29       -0.87      7.50 o 
 -12   0   8       23.49       21.32     11.08 o 
 -10   0   8       40.70       47.12      6.33 o 
  -8   0   8      714.00      737.51     18.57 o 
  -6   0   8      565.69      640.12     15.80 o 
  -4   0   8     4136.57     4120.93     58.90 o 
  -2   0   8     2560.94     2695.20     30.96 o 
   0   0   8     4483.27     4506.08     77.11 o 
   2   0   8     1768.15     1779.04     17.89 o 
   4   0   8      918.89      942.59     17.57 o 
   6   0   8      246.14      287.77     23.09 o 
   8   0   8       58.79       93.60     21.52 o 
  10   0   8       21.95       21.82     19.97 o 
  12   0   8        1.73       -0.70     10.08 o 
 -13   1   8       56.08       49.15      5.18 o 
 -11   1   8       16.16       16.80      5.31 o 
  -9   1   8      224.96      238.36      9.50 o 
  -7   1   8        1.11       -0.11      2.08 o 
  -5   1   8      320.56      335.56      9.27 o 
  -3   1   8       58.95       58.07      5.27 o 
  -1   1   8       62.37       66.57      3.21 o 
   1   1   8       16.02       15.72      2.16 o 
   3   1   8        5.63        6.94      2.36 o 
   5   1   8       25.39       25.41      1.95 o 
   7   1   8       35.36       33.80      7.67 o 
   9   1   8       25.37       30.06      7.51 o 
  11   1   8       28.88       18.45     18.19 o 
 -14   2   8       17.33       15.09      6.03 o 
 -12   2   8       15.70       13.78      5.43 o 
 -10   2   8      183.26      183.22      6.91 o 
  -8   2   8       52.75       52.29      7.28 o 
  -6   2   8     1521.22     1589.56     24.81 o 
  -4   2   8      187.94      229.00      9.09 o 
  -2   2   8     5263.60     5538.48     52.84 o 
   0   2   8      462.40      540.09      7.62 o 
   2   2   8     4352.46     4542.49     40.81 o 
   4   2   8      316.91      321.91      9.28 o 
   6   2   8     1021.40     1030.97     32.39 o 
   8   2   8       66.92       49.55      6.20 o 
  10   2   8      125.08      159.31     12.45 o 
  12   2   8        7.29        2.51      8.75 o 
 -13   3   8        1.31        5.13      5.34 o 
 -11   3   8       72.67       89.50      9.46 o 
  -9   3   8       24.44       14.51      5.97 o 
  -7   3   8      495.49      540.02     14.49 o 
  -5   3   8      111.40      109.33      5.65 o 
  -3   3   8     1352.21     1340.42     23.68 o 
  -1   3   8       89.84       98.78      8.31 o 
   1   3   8     1000.88      988.23     15.17 o 
   3   3   8        4.53        7.09      4.74 o 
   5   3   8      200.15      210.44      9.98 o 
   7   3   8        2.16        3.62      2.85 o 
   9   3   8       16.32       15.20      4.74 o 
  11   3   8        1.81        0.74      5.35 o 
 -12   4   8       10.38        4.51      7.47 o 
 -10   4   8       13.12       11.95      6.52 o 
  -8   4   8       29.31       28.10      4.42 o 
  -6   4   8       34.18       33.13      4.61 o 
  -4   4   8       33.06       33.47      3.84 o 
  -2   4   8       48.36       48.66      7.76 o 
   0   4   8        6.35        8.93      7.25 o 
   2   4   8       44.24       44.77      5.17 o 
   4   4   8        0.36        2.72      3.56 o 
   6   4   8       31.55       30.86      5.03 o 
   8   4   8        0.97        0.88      3.76 o 
  10   4   8       13.93        7.32      7.68 o 
  -9   5   8       94.53       79.03     14.58 o 
  -7   5   8       29.07       22.93      5.68 o 
  -5   5   8      285.35      283.62     10.23 o 
  -3   5   8       72.29       81.17      9.71 o 
  -1   5   8      462.72      482.72     15.60 o 
   1   5   8       98.71       98.10      7.14 o 
   3   5   8      371.30      380.04     11.55 o 
   5   5   8       60.84       58.84      6.65 o 
   7   5   8      145.69      135.74     11.70 o 
  -6   6   8       17.05       14.06      5.13 o 
  -4   6   8       64.76       25.85     14.90 o 
  -2   6   8       38.22       25.12     14.32 o 
   0   6   8       69.78       28.70     18.49 o 
   2   6   8       27.67       17.29      7.15 o 
   4   6   8       28.68       18.21      6.87 o 
 -13   1   9        0.13        0.46      3.15 o 
 -11   1   9        3.25        5.24      3.94 o 
  -9   1   9       21.84       14.47      4.24 o 
  -7   1   9       55.42       51.84      3.58 o 
  -5   1   9      225.97      198.05      7.35 o 
  -3   1   9      264.74      301.73      8.43 o 
  -1   1   9      414.34      416.22      6.42 o 
   1   1   9      241.77      284.06      5.09 o 
   3   1   9      146.03      157.06      3.67 o 
   5   1   9       38.68       39.87      2.45 o 
   7   1   9       14.29       15.94      5.52 o 
   9   1   9        1.71        4.02      8.05 o 
  11   1   9        0.74        0.11      9.87 o 
 -12   2   9       15.43       23.63      5.25 o 
 -10   2   9        0.00        2.83      2.47 o 
  -8   2   9       60.69       61.73      8.82 o 
  -6   2   9        0.09        2.46      5.57 o 
  -4   2   9       64.65       60.30      6.35 o 
  -2   2   9        0.84        4.47      2.21 o 
   0   2   9       26.01       28.73      3.06 o 
   2   2   9        0.98        2.53      2.48 o 
   4   2   9       15.44       12.24      2.47 o 
   6   2   9        1.66        1.86      2.20 o 
   8   2   9        3.41        2.22      1.54 o 
  10   2   9        2.98        2.37      7.61 o 
 -11   3   9       88.12      104.81      8.92 o 
  -9   3   9        4.97        5.83      5.49 o 
  -7   3   9      254.68      277.22     10.93 o 
  -5   3   9       45.01       48.41      5.84 o 
  -3   3   9      344.23      351.11     11.89 o 
  -1   3   9       66.77       58.45      7.45 o 
   1   3   9      275.11      287.91      7.96 o 
   3   3   9       12.79       17.59      4.54 o 
   5   3   9      176.64      193.16      8.53 o 
   7   3   9        0.33        3.02      2.94 o 
   9   3   9       67.27       51.13     14.79 o 
 -10   4   9       22.77       15.06      8.42 o 
  -8   4   9      182.27      204.90     11.25 o 
  -6   4   9       50.62       38.73      5.38 o 
  -4   4   9      593.25      616.07     11.18 o 
  -2   4   9       93.14      101.25     10.47 o 
   0   4   9      709.61      796.42     18.22 o 
   2   4   9      104.81      113.00      8.72 o 
   4   4   9      294.82      312.17     18.99 o 
   6   4   9       49.63       48.85      5.91 o 
   8   4   9       68.08       73.34     10.27 o 
  -9   5   9        6.53        2.93      7.46 o 
  -7   5   9        2.01        1.42      3.81 o 
  -5   5   9       22.13       14.29      5.64 o 
  -3   5   9        7.95        3.64      7.77 o 
  -1   5   9       45.44       42.26      9.77 o 
   1   5   9        6.24       10.22      5.91 o 
   3   5   9       42.59       45.44      6.84 o 
   5   5   9        0.13        0.88      6.29 o 
   7   5   9       16.32       11.65      5.55 o 
  -6   6   9        8.30        3.72      5.65 o 
  -4   6   9        4.06        0.37      3.84 o 
  -2   6   9       24.39       13.93      9.26 o 
   0   6   9        3.11        1.98      5.92 o 
   2   6   9       23.51       11.42      7.74 o 
   4   6   9        1.82        3.75      5.40 o 
 -14   0  10        4.36        0.98      7.41 o 
 -12   0  10      110.51      109.46     21.98 o 
 -10   0  10       88.86       83.24      7.81 o 
  -8   0  10      575.14      570.41     18.65 o 
  -6   0  10      869.59      855.71     20.33 o 
  -4   0  10     1405.81     1368.50     19.05 o 
  -2   0  10     2120.41     2017.43     31.96 o 
   0   0  10     1274.42     1244.06     15.31 o 
   2   0  10      870.47      857.85     11.17 o 
   4   0  10      537.02      572.63     13.02 o 
   6   0  10       77.54       78.54     19.12 o 
   8   0  10      147.41      207.37     25.90 o 
  10   0  10        6.44       14.91     20.07 o 
 -13   1  10        2.23       -0.80      4.27 o 
 -11   1  10       24.84       20.30      4.89 o 
  -9   1  10      102.55       86.99      6.52 o 
  -7   1  10       97.45      108.56      8.09 o 
  -5   1  10     1043.70     1044.96     18.04 o 
  -3   1  10      396.29      396.26     10.07 o 
  -1   1  10     2385.34     2468.50     23.36 o 
   1   1  10      702.00      710.48      8.53 o 
   3   1  10     1007.02     1026.42      9.99 o 
   5   1  10      315.08      317.34      5.04 o 
   7   1  10      106.23      120.40      8.75 o 
   9   1  10       49.83       77.31     12.42 o 
  11   1  10        4.57        4.99      8.30 o 
 -12   2  10        0.56       -0.42      3.51 o 
 -10   2  10       20.96       17.41      6.85 o 
  -8   2  10        3.61        3.04      8.21 o 
  -6   2  10      113.10      105.19     10.09 o 
  -4   2  10      125.79      112.40      9.30 o 
  -2   2  10      186.23      184.16      4.97 o 
   0   2  10      315.29      294.63      5.52 o 
   2   2  10       48.23       52.09      4.38 o 
   4   2  10      103.17      108.44      4.17 o 
   6   2  10        1.94        1.30      2.31 o 
   8   2  10        3.08        2.56      1.44 o 
  10   2  10        0.29        3.19      9.63 o 
 -11   3  10       21.18       17.51      7.20 o 
  -9   3  10       10.12       12.12      7.42 o 
  -7   3  10      102.83      100.45      9.33 o 
  -5   3  10       36.90       39.30      7.19 o 
  -3   3  10      161.53      138.16      4.55 o 
  -1   3  10       21.82       19.04      6.79 o 
   1   3  10       61.40       57.70      8.09 o 
   3   3  10        0.43        3.06      3.71 o 
   5   3  10        6.06        5.81      3.74 o 
   7   3  10        6.71        5.52      2.80 o 
   9   3  10        0.18        2.13      3.64 o 
 -10   4  10        0.31        4.61      6.62 o 
  -8   4  10      575.57      665.62     18.07 o 
  -6   4  10        0.62       -0.04      1.38 o 
  -4   4  10     1733.25     1788.57     35.45 o 
  -2   4  10       19.52       10.78      8.26 o 
   0   4  10     2146.91     2361.01     30.65 o 
   2   4  10       33.03       41.65      6.69 o 
   4   4  10     1045.72     1249.46     36.41 o 
   6   4  10       12.53        9.48      5.45 o 
   8   4  10      243.04      245.63     40.19 o 
  -9   5  10        2.56        3.88      7.85 o 
  -7   5  10        0.62        1.90      8.04 o 
  -5   5  10       18.57       14.44      4.99 o 
  -3   5  10        5.93        5.16      7.25 o 
  -1   5  10       46.73       48.76     10.26 o 
   1   5  10        8.92        7.44      5.80 o 
   3   5  10       36.64       32.71     12.33 o 
   5   5  10        0.37        3.11      5.15 o 
   7   5  10       11.06        7.14      6.22 o 
  -6   6  10        1.56        3.64      7.10 o 
  -4   6  10       40.83       23.98      8.85 o 
  -2   6  10        0.03       -3.04      7.32 o 
   0   6  10       61.33       88.83      9.92 o 
   2   6  10        1.46       -2.40      6.00 o 
 -13   1  11       34.54       23.11      6.07 o 
 -11   1  11       10.79        5.82      3.97 o 
  -9   1  11      292.23      297.65     13.33 o 
  -7   1  11      147.38      152.55     10.84 o 
  -5   1  11     1360.59     1375.24     22.81 o 
  -3   1  11      572.04      509.04      9.12 o 
  -1   1  11     2320.99     2382.62     23.02 o 
   1   1  11      481.12      425.07      8.58 o 
   3   1  11     1223.93     1269.47     13.98 o 
   5   1  11       90.52       94.10      4.68 o 
   7   1  11      269.92      329.02     11.92 o 
   9   1  11        5.76        7.89      9.41 o 
  11   1  11       34.87       57.89     18.74 o 
 -12   2  11        2.48        6.21      5.10 o 
 -10   2  11       72.89       83.16      9.12 o 
  -8   2  11       10.82       15.84      8.28 o 
  -6   2  11      214.47      205.85     10.42 o 
  -4   2  11        9.87       11.62      6.79 o 
  -2   2  11      211.59      172.03      4.47 o 
   0   2  11        6.08        7.76      3.17 o 
   2   2  11       71.47       63.93      4.59 o 
   4   2  11        4.71        3.82      2.44 o 
   6   2  11       16.70       16.62      2.78 o 
   8   2  11        0.46        0.93      1.37 o 
  10   2  11        3.19        5.97      7.35 o 
 -11   3  11        0.30       -6.52      6.53 o 
  -9   3  11       42.37       41.00      7.93 o 
  -7   3  11        8.69        8.21      6.26 o 
  -5   3  11       69.82       79.80      7.23 o 
  -3   3  11      111.90       92.52      6.62 o 
  -1   3  11      111.37      114.88      5.18 o 
   1   3  11      163.96      152.24      6.53 o 
   3   3  11      117.97      118.91      5.73 o 
   5   3  11       52.77       58.37      6.19 o 
   7   3  11       52.96       39.22      6.01 o 
   9   3  11        7.64       -1.93      6.84 o 
 -10   4  11       29.94       26.09      9.40 o 
  -8   4  11      193.20      218.49     12.01 o 
  -6   4  11      100.04      100.85      9.61 o 
  -4   4  11      620.02      646.02     20.33 o 
  -2   4  11      165.48      136.31     10.34 o 
   0   4  11      722.52      743.09     19.76 o 
   2   4  11      150.75      130.62      8.36 o 
   4   4  11      294.40      280.65     14.58 o 
   6   4  11       82.05       63.20     11.77 o 
   8   4  11       57.53       47.61     12.83 o 
  -7   5  11        9.40        4.94      5.87 o 
  -5   5  11      103.26       74.87     17.72 o 
  -3   5  11       16.95       12.17      9.35 o 
  -1   5  11      164.10      172.73     12.04 o 
   1   5  11       11.14        3.92      6.07 o 
   3   5  11      133.55      136.67     12.90 o 
   5   5  11        3.37        1.41      5.77 o 
  -4   6  11        0.66        3.55      9.43 o 
  -2   6  11       16.09       11.20      8.89 o 
   0   6  11        1.46        3.38      6.70 o 
   2   6  11       13.72        9.36      7.52 o 
 -12   0  12        5.42        2.00      6.02 o 
 -10   0  12       76.76       65.33     10.54 o 
  -8   0  12        2.37        6.32      7.94 o 
  -6   0  12      433.86      438.07     16.68 o 
  -4   0  12        0.67        2.47      3.55 o 
  -2   0  12      983.84      935.43     17.80 o 
   0   0  12        0.96        4.14      2.38 o 
   2   0  12      657.59      630.41     21.64 o 
   4   0  12       32.66       37.85      5.56 o 
   6   0  12      185.07      159.45     21.99 o 
   8   0  12       30.89       51.17     12.94 o 
  10   0  12       34.52       52.29     15.06 o 
 -13   1  12        0.06       -2.91      6.28 o 
 -11   1  12        1.36        2.03      3.03 o 
  -9   1  12        1.52        1.72      8.19 o 
  -7   1  12       10.85       15.03      6.79 o 
  -5   1  12       15.17       17.49      6.35 o 
  -3   1  12       54.70       66.72      5.63 o 
  -1   1  12       23.44       24.72      3.99 o 
   1   1  12       82.08       93.93      5.14 o 
   3   1  12        4.43        5.40      2.99 o 
   5   1  12       31.29       32.65      3.15 o 
   7   1  12        0.94       -0.09      5.72 o 
   9   1  12        5.87        7.45     12.76 o 
 -12   2  12        0.68        0.08      5.85 o 
 -10   2  12        5.95        9.42      8.12 o 
  -8   2  12        0.90        2.81      6.74 o 
  -6   2  12       62.87       63.51      8.54 o 
  -4   2  12        0.83       -0.45      4.63 o 
  -2   2  12      198.76      200.82      5.31 o 
   0   2  12        2.94        2.36      2.73 o 
   2   2  12      172.52      171.15      5.07 o 
   4   2  12        7.30        5.98      2.94 o 
   6   2  12       41.57       42.14      5.10 o 
   8   2  12        4.15        3.07      2.50 o 
  10   2  12        3.60        0.29      6.10 o 
 -11   3  12       44.37       46.18     11.71 o 
  -9   3  12        3.14        2.56      5.98 o 
  -7   3  12      183.51      199.14     10.64 o 
  -5   3  12       25.29       21.54      7.73 o 
  -3   3  12      328.31      337.25     11.54 o 
  -1   3  12       76.04       79.90      5.08 o 
   1   3  12      199.19      218.52      7.02 o 
   3   3  12       68.25       75.13      4.66 o 
   5   3  12       43.39       40.93      3.95 o 
   7   3  12       21.36       12.15      3.41 o 
   9   3  12        5.33        3.76      7.66 o 
 -10   4  12        1.11        2.82      6.81 o 
  -8   4  12       40.13       35.37     10.09 o 
  -6   4  12       21.88       20.86      7.84 o 
  -4   4  12       48.19       41.64      7.45 o 
  -2   4  12       59.61       47.42      5.36 o 
   0   4  12       16.62       10.41      3.67 o 
   2   4  12       29.03       30.28      5.54 o 
   4   4  12        1.98        1.10      4.40 o 
   6   4  12        2.13        0.07      2.79 o 
  -7   5  12       20.69       12.08      7.92 o 
  -5   5  12      133.81      140.25     12.40 o 
  -3   5  12       43.90       42.23      9.74 o 
  -1   5  12      260.39      289.33     12.30 o 
   1   5  12       25.06       21.98     10.23 o 
   3   5  12      148.85      165.52     11.99 o 
   5   5  12        4.47        4.17      4.96 o 
  -2   6  12       99.57       78.82     32.01 o 
   0   6  12        1.93        4.64      7.62 o 
 -11   1  13        5.19        5.08      7.78 o 
  -9   1  13       21.16       13.73      8.72 o 
  -7   1  13        0.49        2.24      5.11 o 
  -5   1  13      104.52      109.09      8.99 o 
  -3   1  13       50.25       56.52      4.66 o 
  -1   1  13      202.87      190.61      5.41 o 
   1   1  13       50.74       59.10      4.07 o 
   3   1  13      127.50      120.80      4.37 o 
   5   1  13        2.81        2.43      2.34 o 
   7   1  13       32.31       37.63      7.79 o 
   9   1  13        0.56        1.86      6.92 o 
 -12   2  13       56.11       49.41     19.85 o 
 -10   2  13       13.61       17.69     11.87 o 
  -8   2  13      296.56      305.73     13.50 o 
  -6   2  13       27.45       25.91      7.81 o 
  -4   2  13      788.62      785.60     19.68 o 
  -2   2  13        9.65        8.73      2.96 o 
   0   2  13      738.67      730.47     10.88 o 
   2   2  13        0.12        0.71      2.10 o 
   4   2  13      255.29      266.72     12.75 o 
   6   2  13        0.04        2.60      2.22 o 
   8   2  13       50.62       57.72     25.51 o 
 -11   3  13       42.16       34.35     10.18 o 
  -9   3  13       30.07       39.29      9.82 o 
  -7   3  13      233.69      242.26     11.12 o 
  -5   3  13       88.80       87.97      7.94 o 
  -3   3  13      610.27      569.63     14.30 o 
  -1   3  13       67.69       59.31      4.51 o 
   1   3  13      525.06      486.42     14.01 o 
   3   3  13       13.89       13.96      3.87 o 
   5   3  13      162.50      154.43     11.35 o 
   7   3  13        1.18        1.45      2.57 o 
  -8   4  13       38.59       28.11      7.93 o 
  -6   4  13        4.16        9.25      6.38 o 
  -4   4  13       43.18       43.43      9.40 o 
  -2   4  13       37.99       37.75      4.27 o 
   0   4  13       45.02       37.75      4.97 o 
   2   4  13       27.57       25.56      4.84 o 
   4   4  13       40.79       23.46      5.43 o 
   6   4  13        1.48        2.86      4.14 o 
  -7   5  13        0.85       -0.41      6.35 o 
  -5   5  13       15.38       10.68      7.14 o 
  -3   5  13        0.73        1.74      3.41 o 
  -1   5  13       12.92       12.41      8.22 o 
   1   5  13        0.45        5.22      3.96 o 
   3   5  13        2.52       -0.30      4.35 o 
 -12   0  14       52.47        8.08      6.91 o 
 -10   0  14       13.95        9.59      5.34 o 
  -8   0  14      173.35      219.29     19.96 o 
  -6   0  14       33.27       33.30      4.53 o 
  -4   0  14      237.15      243.83      9.16 o 
  -2   0  14       42.50       47.28      5.70 o 
   0   0  14      150.39      153.74      7.88 o 
   2   0  14       49.34       52.74      5.85 o 
   4   0  14       74.06       85.08      6.37 o 
   6   0  14       32.72       26.11      3.59 o 
   8   0  14       26.36       35.45     13.11 o 
 -11   1  14        1.03       -2.81      6.84 o 
  -9   1  14      205.54      217.71     19.81 o 
  -7   1  14       22.40       20.96      7.72 o 
  -5   1  14      725.33      726.37     26.72 o 
  -3   1  14       61.61       55.00      5.13 o 
  -1   1  14     1122.98     1112.86     21.85 o 
   1   1  14       30.98       35.71      4.51 o 
   3   1  14      630.34      676.54      9.10 o 
   5   1  14        3.13        3.93      2.50 o 
   7   1  14      168.15      233.16     16.25 o 
   9   1  14        0.00       -2.18     12.03 o 
 -10   2  14        0.44        3.71      8.58 o 
  -8   2  14       49.90       48.63      8.33 o 
  -6   2  14        3.55        4.79      6.33 o 
  -4   2  14      110.52      121.84      7.44 o 
  -2   2  14       22.12       13.84      2.95 o 
   0   2  14       88.04       90.67      5.38 o 
   2   2  14       12.56        8.33      3.54 o 
   4   2  14       28.49       29.44      3.42 o 
   6   2  14        0.91        2.60      2.73 o 
   8   2  14        4.63        1.60      5.46 o 
  -9   3  14       93.13      105.20     10.85 o 
  -7   3  14        0.40        3.20      6.51 o 
  -5   3  14      258.52      268.61     13.25 o 
  -3   3  14        0.48       -0.37      3.07 o 
  -1   3  14      271.42      254.94      8.23 o 
   1   3  14        2.98        3.23      3.78 o 
   3   3  14      111.08      124.04      5.77 o 
   5   3  14        2.18        1.15      3.21 o 
   7   3  14       23.07       21.92      8.47 o 
  -8   4  14        7.02        3.39      6.93 o 
  -6   4  14        0.07       -0.17      5.49 o 
  -4   4  14       40.77       44.08      7.65 o 
  -2   4  14        3.28        2.20      3.84 o 
   0   4  14       48.16       50.67      5.48 o 
   2   4  14       10.88        9.62      4.75 o 
   4   4  14       13.72        9.64      5.39 o 
   6   4  14        6.36        5.40      4.68 o 
  -5   5  14      144.47      151.81     12.22 o 
  -3   5  14       46.86       43.39     10.15 o 
  -1   5  14      179.14      204.52     11.02 o 
   1   5  14       53.35       45.47      7.03 o 
   3   5  14       82.00       47.94     20.98 o 
 -11   1  15       80.81       68.59     22.15 o 
  -9   1  15      259.89      279.88     15.84 o 
  -7   1  15      338.84      356.40     14.55 o 
  -5   1  15      846.48      901.74     16.34 o 
  -3   1  15      725.26      735.31     15.15 o 
  -1   1  15     1221.34     1311.21     19.70 o 
   1   1  15      617.39      628.07     10.53 o 
   3   1  15      670.08      706.73     25.03 o 
   5   1  15      226.70      232.76     15.50 o 
   7   1  15      160.27      220.37     10.76 o 
 -10   2  15       41.56       29.54     15.62 o 
  -8   2  15       64.27       63.80     14.28 o 
  -6   2  15       77.71       76.21      9.89 o 
  -4   2  15      130.49      130.88      7.46 o 
  -2   2  15       85.66       86.07      6.67 o 
   0   2  15       63.09       70.44      5.18 o 
   2   2  15       84.89       85.62      5.77 o 
   4   2  15        3.96        6.33      3.39 o 
   6   2  15       50.79       35.14      7.82 o 
  -9   3  15        0.23       -5.59      7.18 o 
  -7   3  15      140.06      157.29     12.67 o 
  -5   3  15        9.37        8.13      6.30 o 
  -3   3  15      283.16      279.49     12.56 o 
  -1   3  15       36.32       30.55      4.62 o 
   1   3  15      178.56      178.05      6.62 o 
   3   3  15       25.62       19.42      4.54 o 
   5   3  15       40.28       26.52      5.20 o 
  -8   4  15        3.21        6.91      7.91 o 
  -6   4  15       77.01       66.79      9.98 o 
  -4   4  15        7.74        6.35      5.51 o 
  -2   4  15      169.98      160.71      8.83 o 
   0   4  15       16.93       17.71      4.76 o 
   2   4  15      112.41       98.65      6.49 o 
   4   4  15       13.70        8.40      4.60 o 
  -3   5  15        0.56        1.83      5.74 o 
  -1   5  15       13.35       18.86      7.58 o 
   1   5  15        1.46       -1.61      3.27 o 
 -10   0  16       74.83       70.10     35.18 o 
  -8   0  16       82.54       91.97     14.96 o 
  -6   0  16      212.81      189.11     24.98 o 
  -4   0  16      359.11      355.65     18.67 o 
  -2   0  16      427.35      454.07     13.31 o 
   0   0  16      515.81      544.37     19.40 o 
   2   0  16      434.83      445.23     11.19 o 
   4   0  16      236.65      240.75     10.81 o 
   6   0  16      186.44      149.25     28.97 o 
 -11   1  16       28.72       21.02      9.76 o 
  -9   1  16      140.09      164.07     14.27 o 
  -7   1  16       81.02       84.79      7.99 o 
  -5   1  16      507.96      519.91     13.79 o 
  -3   1  16       77.55       79.56     12.38 o 
  -1   1  16      601.44      587.29     11.60 o 
   1   1  16       32.28       38.10      4.34 o 
   3   1  16      204.46      206.77      7.99 o 
   5   1  16       13.86        6.06      3.08 o 
   7   1  16       25.15       11.69     11.16 o 
 -10   2  16       15.03       10.53      9.85 o 
  -8   2  16       30.46       31.50      9.69 o 
  -6   2  16       90.51       95.05      7.18 o 
  -4   2  16      121.29      126.25      9.63 o 
  -2   2  16      136.98      138.98      8.53 o 
   0   2  16      135.75      139.76      5.27 o 
   2   2  16       54.26       60.61      5.50 o 
   4   2  16       39.19       36.42      5.65 o 
   6   2  16        6.59        2.07      2.59 o 
  -9   3  16       36.09       43.57      9.98 o 
  -7   3  16        1.26       -0.11      5.25 o 
  -5   3  16       70.30       83.05      7.16 o 
  -3   3  16        0.84        2.22      5.15 o 
  -1   3  16       62.48       69.34      8.15 o 
   1   3  16       11.00       10.90      4.46 o 
   3   3  16       25.37       19.86      5.40 o 
   5   3  16        9.43        6.25      4.16 o 
  -6   4  16      109.57      113.17     11.47 o 
  -4   4  16       37.70       49.67      7.36 o 
  -2   4  16      167.97      160.81     10.19 o 
   0   4  16       27.41       29.12      4.46 o 
   2   4  16      108.52      103.60      6.73 o 
  -9   1  17       34.38       22.24      7.15 o 
  -7   1  17       98.92       85.66      8.07 o 
  -5   1  17       68.35       63.81      6.98 o 
  -3   1  17      135.42      138.75      8.84 o 
  -1   1  17       67.58       66.12      7.24 o 
   1   1  17       76.16       74.67      5.65 o 
   3   1  17       41.88       36.45      4.07 o 
   5   1  17       20.72        9.59      4.00 o 
  -8   2  17      198.90      193.91     13.54 o 
  -6   2  17      101.24      110.87     11.05 o 
  -4   2  17      403.21      404.27     13.64 o 
  -2   2  17      152.36      168.91      8.06 o 
   0   2  17      421.03      397.25     12.90 o 
   2   2  17       68.82       77.11      5.29 o 
   4   2  17      206.65      193.71     14.15 o 
  -7   3  17       24.02       27.05      8.71 o 
  -5   3  17       20.26       23.65      7.20 o 
  -3   3  17       37.25       38.95      6.38 o 
  -1   3  17       30.84       25.19      5.02 o 
   1   3  17       14.04       10.56      3.78 o 
   3   3  17        8.88        7.28      3.96 o 
  -4   4  17        0.01       -2.11      5.41 o 
  -2   4  17        1.95        1.31      4.93 o 
   0   4  17        1.67        1.43      4.17 o 
  -8   0  18       29.44       25.81     10.44 o 
  -6   0  18       13.70        7.98      4.53 o 
  -4   0  18       60.15       50.77      5.99 o 
  -2   0  18       55.01       43.36     13.14 o 
   0   0  18       31.08       25.33      9.03 o 
   2   0  18       54.59       60.89     12.32 o 
   4   0  18        3.14        2.23      7.10 o 
  -9   1  18        1.97        5.44      7.13 o 
  -7   1  18       82.79       70.55      8.48 o 
  -5   1  18        7.75        6.46      5.70 o 
  -3   1  18      203.47      218.39      7.94 o 
  -1   1  18        0.70       -1.20      5.60 o 
   1   1  18      133.44      140.03      6.59 o 
   3   1  18        4.09        3.09      3.21 o 
   5   1  18       21.11        8.68      4.58 o 
  -8   2  18       25.35       26.97      8.43 o 
  -6   2  18        9.71       10.19      7.33 o 
  -4   2  18       70.70       74.09      9.34 o 
  -2   2  18       31.43       30.15      7.02 o 
   0   2  18       51.28       55.92      5.31 o 
   2   2  18       27.36       24.66      4.89 o 
   4   2  18        9.63        7.57      4.90 o 
  -5   3  18       17.01       22.60      7.39 o 
  -3   3  18       10.64       21.79      6.93 o 
  -1   3  18        8.49        9.64      5.25 o 
   1   3  18        6.68       11.08      4.00 o 
  -7   1  19       11.65        9.91      5.55 o 
  -5   1  19       14.98       12.44      5.79 o 
  -3   1  19       19.37       19.33      6.09 o 
  -1   1  19       17.21       16.05      5.77 o 
   1   1  19       25.03       15.87      5.01 o 
   3   1  19       11.26        5.31      4.26 o 
  -6   2  19        7.42        0.97      5.84 o 
  -4   2  19       62.36       62.85      6.50 o 
  -2   2  19       10.90        6.02      4.68 o 
   0   2  19       54.19       49.58      6.24 o 
   2   2  19        3.09        3.46      3.67 o 
  -3   3  19        4.81        6.10      6.26 o 
  -1   3  19       18.39       26.97      7.01 o 
  -6   0  20        8.31        9.91     20.39 o 
  -4   0  20        0.36        2.55      5.33 o 
  -2   0  20        9.16       10.26      7.70 o 
   0   0  20        4.64       12.86     15.84 o 
   2   0  20        1.37        0.58     10.41 o 
  -5   1  20       30.16       33.03      6.35 o 
  -3   1  20        3.17        9.90      7.09 o 
  -1   1  20       39.60       46.50      7.07 o 
   1   1  20        0.10        0.65      4.05 o 
  -4   2  20        6.62        1.74      6.26 o 
  -2   2  20       31.13       24.35      7.30 o 
   0   2  20        4.60        6.91      5.31 o 
                                                 
